# Supplementary material for: Boosting Drought Resilience in Rice: The Priming Effects of Zaxinone and Its Mimics
Source: Physiol Plant. 2025 Nov 30;177(6):e70667. doi: 10.1111/ppl.70667 (PMC12666242; doi:10.1111/ppl.70667)
Supplement: Supplementary file 2 — Table S1: Primer sequences used in this study. Table S2: Effects of treatments with Zax and synthesized mimics (MiZax3 and MiZax5) on the physiological performance of potted rice plants ( Oryza sativa subsp. Japonica cv. Nipponbare). Dynamic changes in stomatal conductance (gs, mol H2O m−2 s−1) and leaf transpiration (E, mmol H2O m−2 s−1) monitored throughout the entire duration of the water stress period and subsequent recovery (D0–D14). All results are presented as means ± SE. Statistically significant differences were determined using one‐way ANOVA. Different lowercase letters indicate significant differences among groups and are reported only when the treatment (T) is significant, as assessed by Tukey HSD test (p < 0.05). ns, not significant; *p ≤ 0.05, **p ≤ 0.01, ***p ≤ 0.001. ACE, control; MiZax3 and MiZax5, synthesized mimic treatments; WS, water stress; WW, well‐watered; Zax, zaxinone treatment. Table S3: Effects of treatments with Zax and synthesized mimics (MiZax3 and MiZax5) on the physiological performance of potted rice plants ( Oryza sativa subsp. Japonica cv. Nipponbare) during the water stress (WS) period and subsequent rehydration (R). Stomatal conductance (g s mol H2O m−2 s−1) and leaf transpiration (E, mmol H2O m−2 s−1) rates measured at the beginning (D0), at the end of the stress period (D6), and on the final day of recovery (D14). All results are presented as means ± SE. Statistically significant differences were determined using two‐way ANOVA, considering the interaction between treatment (T) and days (D). Different lowercase letters indicate significant differences among groups and are reported only when the T × D interaction is significant, as assessed by Tukey HSD test (p < 0.05). ns, not significant; *p ≤ 0.05, **p ≤ 0.01, ***p ≤ 0.001. ACE, control; MiZax3 and MiZax5, synthesized mimic treatments; WW, well‐watered; WS, water stress; Zax, zaxinone treatment. Table S4: Effects of treatments with Zax and synthesized mimics (MiZax3 and MiZax [file PPL-177-e70667-s002.xlsx]

## Sheet: Table S1
Table S1. Primer sequences used in this study
Putative function	Gene name	Forward primer (5'-3')	Reverese primer (3'-5')	Temp °C
Late embryogenesis abundant	OsLEA3	ACACCAAGGACTCTGCCATC	AGGGAAATCATTCACGGCGT	58°
Pyrroline-5-Carboxylate Synthase 1	OsP5CS1	AAGAGGTTGATGTACGCGAGATG	CCGAAGACACGGCCTGAA	58°
9-cis-epoxycarotenoid dioxygenase 1	OsNCED1	CTCACCATGAAGTCCATGAGGCTT	GTTCTCGTAGTCTTGGTCTTGGCT	64°
9-cis-epoxycarotenoid dioxygenase 3	OsNCED3	CAAACCATCCAAACCGACGA	GCATATCCTGGCGTCGTGAT	60°
9-cis-epoxycarotenoid dioxygenase 4	OsNCED4	GAATCCATCTCCTTCTCCCT	CTCGCACCCTGCTTGATCTT	58°
9-cis-epoxycarotenoid dioxygenase 5	OsNCED5	AACTTCGCGCCGGTGGGGGAGCAG	CGGTGAAGCGGCAGGCGTAGGACT	65°
Allene Oxide Synthase 1	OsAOS1	CACCGTCACCTCGCTCAAGAAG	ACTCCGTATCCGTACAAGCTGATTG	65°
Abscisic Acid 8'-hydroxylase 1	OsABA8ox1	GCTAGGGTCGTTCGTGGAC	TTTCTCCTTGGCAATCTGC	60°
Nodulin 26-like Intrinsic Protein	OsNIP3;2	CCATCGACAGGAGCATCAATG	TCCAGCTACAGCACCAAGTG	65°
1-aminocyclopropane-1-carboxylic acid Oxidase	OsACO	GCATCATCCTGCTCCTCCAG	TCGCCGATGTTGACGAACAG	67°
Zaxinone Synthase 1	OsZAS1	AGTTATGCCCCGTTATGGTG	AGCACCTTCAAATGTTTGGG	60°
Carotenoid Cleavage Dioxygenase 7	OsCCD7	CATTGGAAAAGTGAGGTTCTTTGG	AATGCACTTGTGGCAAAACTAGAG	60°
Carotenoid Cleavage Dioxygenase 8	OsCCD8	GTTCCAGTACACGGACAAG	ACTGCCTCTCGTTGCTA	60°
Respiratory burst oxidase B	OsRbohB	GGCTTCAATGCCTTCTGGT	ATGGCTCCTAAACAACCGA	60°
Superoxide dismutase 1	OsSOD1	GGGAGATGGTCCCACCACTG	GGCCCAGTTGACATGCAACC	60°
Ubiquitin protein	OsRubQ1	GGGTTCACAAGTCTGCCTATTTG	ACGGGACACGACCAAGGA	60°
Actin protein	OsAct1	TACTCAGCCTTGGCAATCCACA	TACTCAGCCTTGGCAATCCACA	60°

## Sheet: Table S2
Table S2. Effects of treatments with Zax and synthesized mimics (MiZax3 and MiZax5) on the physiological performance of potted rice plants (Oryza sativa subsp. Japonica cv. Nipponbare). Dynamic changes in stomatal conductance (gs, mol H₂O m⁻² s⁻¹) and leaf transpiration (E, mmol H₂O m⁻² s⁻¹) monitored throughout the entire duration of the water stress period and subsequent recovery (D0-D14). All …
	gs (mol H2O m-2 s-1)
Source of Variance	D0				D1				D3				D6				D8				D9				D10				D14
	September 26, 2023				September 27, 2023				September 29, 2023				October 02, 2023				October 04, 2023				October 05, 2023				October 06, 2023				October 10, 2023
Treatment	0,0023**				0,0906 ns				0,3297 ns				0,7942 ns				0,0660 ns				0,5434 ns				0,3560 ns				0,1566 ns
ACE_WS	0.113305	±	0.00157118	b	0.146582	±	0.00158474		0.0749826	±	0.00264167		0.0202756	±	0.00281244		0.0645429	±	0.00313626		0.0706354	±	0.00438974		0.0697233	±	0.00364606		0.135113	±	0.0054385
Zax_WS	0.159927	±	0.00248433	a	0.126629	±	0.00141175		0.0988951	±	0.00296248		0.0263314	±	0.00180252		0.0379511	±	0.00289985		0.0568154	±	0.00413248		0.0777342	±	0.00384801		0.119253	±	0.00547126
MiZax3_WS	0.127946	±	0.00188836	ab	0.147111	±	0.00193162		0.107152	±	0.00453396		0.0326737	±	0.00361749		0.0408176	±	0.00403008		0.0527226	±	0.00483154		0.0977491	±	0.00776874		0.12233	±	0.00669127
MiZax5_WS	0.129002	±	0.00189675	ab	0.126667	±	0.00224144		0.110279	±	0.00552899		0.032415	±	0.00334529		0.0617986	±	0.00422865		0.0618168	±	0.00214981		0.0841859	±	0.00291079		0.0945307	±	0.00341264
	E (mmol H2O m-2 s-1)
Source of Variance	D0				D1				D3				D6				D8				D9				D10				D14
	September 26, 2023				September 27, 2023				September 29, 2023				October 02, 2023				October 04, 2023				October 05, 2023				October 06, 2023				October 10, 2023
Treatment	0,0001***				2,32e-13***				0,0731 ns				0,9609 ns				0,0095**				0,1317 ns				0,5762 ns				0,2709 ns
ACE_WS	1.78878	±	0.0235797	b	1.69304	±	0.0150107	c	1.7711	±	0.0553237		0.642748	±	0.0782693		1.17306	±	0.0491827	a	1.29612	±	0.0692091		1.08892	±	0.0514347		1.63825	±	0.0559097
Zax_WS	1.7256	±	0.0176518	b	2.30494	±	0.0210134	b	1.74354	±	0.0495237		0.780197	±	0.0508402		0.637863	±	0.0398416	b	1.15513	±	0.0770733		1.27541	±	0.0559079		1.57597	±	0.0481203
MiZax3_WS	1.80131	±	0.0235883	b	3.14863	±	0.0296655	a	1.29965	±	0.0455355		0.65421	±	0.0702724		0.60885	±	0.0540199	b	0.861912	±	0.07167		1.3084	±	0.0877716		1.92251	±	0.0874019
MiZax5_WS	2.36217	±	0.0320465	a	1.98909	±	0.0304366	bc	2.30017	±	0.104028		0.76014	±	0.0703133		0.847195	±	0.0563737	ab	0.890451	±	0.0206065		1.11234	±	0.0340953		1.86975	±	0.055839

## Sheet: Table S3
Table S3. Effects of treatments with Zax and synthesized mimics (MiZax3 and MiZax5) on the physiological performance of potted rice plants (Oryza sativa subsp. Japonica cv. Nipponbare) during the water stress (WS) period and subsequent rehydration (R). Stomatal conductance (gs mol H₂O m⁻² s⁻¹) and leaf transpiration (E, mmol H₂O m⁻² s⁻¹) rates measured at the beginning (D0), at the end of the str…
Source of Variance	gs (mol H2O m-2 s-1)				E (mmol H2O m-2 s-1)
Treatment	0,2576 ns				0,0121*
Day	< 2e-16***				< 2e-16***
Treatment x Day	0,0342*				0,3289 ns
Treatment
ACE_WS	0.0884187	±	0.00934191		1.41869	±	0.129157	ab
Zax_WS	0.103329	±	0.0117438		1.3428	±	0.110824	b
MiZax3_WS	0.0984281	±	0.00972969		1.47738	±	0.13073	ab
MiZax5_WS	0.0920184	±	0.00938245		1.75977	±	0.163694	a
Day
D0	0.133004	±	0.00468581	a	1.9262	±	0.060744	a
D6	0.0278429	±	0.00464319	b	0.720435	±	0.109586	b
D14	0.117807	±	0.00647105	a	1.75162	±	0.0735237	a
Treatment x Day
ACE_WS_D0	0.113305	±	0.00666596	b	1.78878	±	0.10004
ACE_WS_D6	0.0202756	±	0.00889372	c	0.642748	±	0.247509
ACE_WS_D14	0.135113	±	0.0121609	ab	1.63825	±	0.125018
Zax_WS_D0	0.159927	±	0.0108289	a	1.7256	±	0.0769422
Zax_WS_D6	0.0263314	±	0.00698112	c	0.780197	±	0.196903
Zax_WS_D14	0.119253	±	0.0122341	ab	1.57597	±	0.1076
MiZax6_WS_D0	0.127946	±	0.00755344	ab	1.80131	±	0.0943534
MiZax6_WS_D6	0.0326737	±	0.0108525	c	0.65421	±	0.210817
MiZax6_WS_D14	0.12233	±	0.0149621	ab	1.92251	±	0.195437
MiZax5_WS_D0	0.129002	±	0.00826776	ab	2.36217	±	0.139687
MiZax5_WS_D6	0.032415	±	0.0115884	c	0.76014	±	0.243572
MiZax5_WS_D14	0.0945307	±	0.00763089	b	1.86975	±	0.12486

## Sheet: Table S4
Table S4. Effects of treatments with Zax and synthesized mimics (MiZax3 and MiZax5) on the physiological performance of potted rice plants (Oryza sativa subsp. Japonica cv. Nipponbare). Stomatal conductance (gs mol H₂O m⁻² s⁻¹) and leaf transpiration (E, mmol H₂O m⁻² s⁻¹) rates measured at the last day of stress (D6), after two days of rehydration (D8) and at the end of the recovery period (D14).…
	October 02, 2023 (D6)
Source of Variance	gs (mol H2O m-2 s-1)				E (mmol H2O m-2 s-1)
Treatment	0,4142 ns				0,7024 ns
Stress	9,697e-13***				1,325e-13***
Treatment x Stress	0,5154 ns				0,3442 ns
Treatment
ACE	0.057821	±	0.0181485		1.57209	±	0.452143
Zax	0.0436446	±	0.010263		1.21806	±	0.264496
MiZax3	0.0664176	±	0.017022		1.3061	±	0.327665
MiZax5	0.0605292	±	0.0191297		1.41259	±	0.410398
Stress
WW	0.136867	±	0.0141351	a	3.22457	±	0.289377	a
WS	0.0278429	±	0.00464319	b	0.720435	±	0.109586	b
Treatment x Stress
ACE_WW	0.151684	±	0.0170489		3.89544	±	0.349383
ACE_WS	0.0202756	±	0.00889372		0.642748	±	0.247509
Zax_WW	0.108569	±	0.0192154		2.86005	±	0.420663
Zax_WS	0.0263314	±	0.00698112		0.780197	±	0.196903
MiZax3_WW	0.142341	±	0.0168704		2.77286	±	0.305324
MiZax3_WS	0.0326737	±	0.0108525		0.65421	±	0.210817
MiZax5_WW	0.144872	±	0.0517695		3.36994	±	1.00656
MiZax5_WS	0.032415	±	0.0115884		0.76014	±	0.243572
	October 04, 2023 (D8)
Source of Variance	gs (mol H2O m-2 s-1)				E (mmol H2O m-2 s-1)
Treatment	0,3147 ns				0,07733 ns
Stress	7,096e-08***				6,558e-09***
Treatment x Stress	0,7662 ns				0,35901 ns
Treatment
ACE	0.100584	±	0.0172924		1.67653	±	0.242696
Zax	0.0870359	±	0.0220691		1.41014	±	0.342432
MiZax3	0.0757612	±	0.0149048		1.09083	±	0.204679
MiZax5	0.107898	±	0.0259041		1.31881	±	0.258714
Stress
WW	0.144748	±	0.0130144	a	2.07075	±	0.159423	a
R	0.0512775	±	0.00461837	b	0.816742	±	0.0730136	b
Treatment x Stress
ACE_WW	0.145635	±	0.0222352		2.30587	±	0.309209
ACE_R	0.0645429	±	0.0070129		1.17306	±	0.109976
Zax_WW	0.148392	±	0.024361		2.3755	±	0.362197
Zax_R	0.0379511	±	0.00648426		0.637863	±	0.0890886
MiZax3_WW	0.119441	±	0.00726842		1.6933	±	0.0962292
MiZax3_R	0.0408176	±	0.00901154		0.60885	±	0.120792
MiZax5_WW	0.165522	±	0.0434141		1.90834	±	0.408157
MiZax5_R	0.0617986	±	0.00945554		0.847195	±	0.126055
	October 10, 2023 (D14)
Source of Variance	gs (mol H2O m-2 s-1)				E (mmol H2O m-2 s-1)
Treatment	0,1098 ns				0,25966 ns
Stress	0,2227 ns				0,03648*
Treatment x Stress	0,9934 ns				0,95073 ns
Treatment
ACE	0.139871	±	0.0124079		1.74304	±	0.151778
Zax	0.127639	±	0.0101668		1.74689	±	0.123351
MiZax3	0.127346	±	0.0107714		2.03725	±	0.144504
MiZax5	0.100996	±	0.00883886		2.06993	±	0.185849
Stress
WW	0.131658	±	0.00960421		2.08386	±	0.13801	a
R	0.117807	±	0.00647105		1.75162	±	0.0735237	b
Treatment x Stress
ACE_WW	0.145818	±	0.0256133		1.87403	±	0.31918
ACE_R	0.135113	±	0.0121609		1.63825	±	0.125018
Zax_WW	0.138121	±	0.0174585		1.96055	±	0.211202
Zax_R	0.119253	±	0.0122341		1.57597	±	0.1076
MiZax3_WW	0.133615	±	0.0173047		2.18068	±	0.222002
MiZax3_R	0.12233	±	0.0149621		1.92251	±	0.195437
MiZax5_WW	0.109077	±	0.0182351		2.32017	±	0.379058
MiZax5_R	0.0945307	±	0.00763089		1.86975	±	0.12486

## Sheet: Table S5
Table S4. Effects of treatments with Zax and synthesized mimics (MiZax3 and MiZax5) on the physiological performance of potted rice plants (Oryza sativa subsp. Japonica cv. Nipponbare). Stem water potential (Ψstem) measured at the end (D6; October 02, 2023) of the water stress (WS). All results are reported as mean ± SE, for WW conditions only biological replicates are reported. Asterisk denotes …
Sample	Ψstem Mpa (D6)
	October 02, 2023
ACE_WS	-2,75	±	-0,14
Zax_WS	-2,2	±	-0,38
p-value	0,128 ns
ACE_WS	-2,75	±	-0,14
MiZax3_WS	-2,03	±	-0,12
p-value	0,073 ns
ACE_WS	-2,75	±	-0,14
MiZax5_WS	-1,90	±	-0,18
p-value	0,027*
Sample	Ψstem Mpa (D6)
	October 02, 2023
ACE_WW	-0.25
Zax_WW	-0.18
MiZax3_WW	-0.2
MiZax5_WW	-0.18

## Sheet: Table S6
Table S6. Effects of treatments with Zax and synthesized mimics (MiZax3 and MiZax5) on the biometric parameters, shoot dry weight (g) and root dry weight (g) of potted rice plants (Oryza sativa subsp. Japonica cv. Nipponbare) at the last day of stress (October 02, 2023), under well-watered (WW) and water-stressed (WS) conditions and at the last day of recovery (R; October 10, 2023). All results a…
Source of Variance	Shoot dry weight (g)				Root dry weight (g)
Treatment	0,2070 ns				0,9161 ns
Stress	0,1079 ns				0,2330 ns
Treatment x Stress	0,0091**				0,4541 ns
Treatment
ACE	2.03833	±	0.202656		0.139571	±	0.0159222
Zax	2.11429	±	0.224858		0.134286	±	0.00649437
MiZax3	2.36	±	0.37636		0.134286	±	0.0084112
MiZax5	1.76857	±	0.137016		0.128571	±	0.0107855
Stress
WW	2.24167	±	0.218625		0.126417	±	0.00641667
WS	1.905	±	0.117435		0.14	±	0.00763763
Treatment x Stress
ACE_WW	1.8	±	0.321455	ab	0.122333	±	0.0129915
ACE_WS	2.27667	±	0.212629	ab	0.1525	±	0.0259406
Zax_WW	2.43333	±	0.409607	ab	0.14	±	0.01
Zax_WS	1.875	±	0.220322	ab	0.13	±	0.00912871
MiZax3_WW	3.1	±	0.264575	a	0.133333	±	0.0120185
MiZax3_WS	1.62	±	0.301054	b	0.135	±	0.0132288
MiZax5_WW	1.63333	±	0.202759	b	0.11	±	0.0152753
MiZax5_WS	1.87	±	0.192743	ab	0.1425	±	0.0118145
Sample	p-value				p-value
ACE_WW	0,1850 ns				0,3500 ns
Zax_WW
ACE_WW	0,0180*				0,5600 ns
MiZax3_WW
ACE_WW	0,7130 ns				0,5100 ns
MiZax5_WW
ACE_WS	0,2490 ns				0,3500 ns
Zax_WS
ACE_WS	0,0910 ns				0,4600 ns
MiZax3_WS
ACE_WS	0,2430 ns				0,6700 ns
MiZax5_WS

## Sheet: Table S7
Table S7. Effect of treatments with Zax and synthesized mimics (MiZax3 and MiZax5) on Chlorophyll Content Index (CCI, °SPAD) of potted rice plants (Oryza sativa subsp. Japonica cv. Nipponbare) at the beginning of the stress (D0; September 26, 2023), the end of the stress (D6; October 02, 2023), and the final day of the recovery (D14; October 10, 2023). All results are reported as mean ± SE. Stati…
Source of Variance	CCI (°SPAD)
Treatment	0,6375 ns
Day	< 2e-16***
Treatment x Day	0,1010 ns
Treatment
ACE_WS	10.8057	±	0.739375
Zax_WS	10.7059	±	0.679118
MiZax3_WS	11.4034	±	0.836225
MiZax5_WS	10.4558	±	0.660634
Day
D0	12.5797	±	0.324028	b
D6	7.50586	±	0.482014	c
D14	16.64	±	0.54332	a
Treatment x Day
ACE_WS_D0	13.563	±	0.548066
ACE_WS_D6	6.79815	±	0.937826
ACE_WS_D14	15.3067	±	0.643117
Zax_WS_D0	11.385	±	0.753535
Zax_WS_D6	8.29833	±	0.903115
Zax_WS_D14	17.62	±	1.07933
MiZax3_WS_D0	12.6255	±	0.725051
MiZax3_WS_D6	7.94118	±	1.15331
MiZax3_WS_D14	19.02	±	0.784404
MiZax5_WS_D0	12.8649	±	0.449087
MiZax5_WS_D6	6.95263	±	0.910649
MiZax5_WS_D14	14.6133	±	0.536097
Sample	p-value
ACE_WS_D0	0,0160*
Zax_WS_D0
ACE_WS_D0	0,3120 ns
MiZax3_WS_D0
ACE_WS_D0	0,4390 ns
MiZax5_WS_D0
ACE_WS_D6	0,2700 ns
Zax_WS_D6
ACE_WS_D6	0,4200 ns
MiZax3_WS_D6
ACE_WS_D6	0,9100 ns
MiZax5_WS_D6
ACE_WS_D14	0,0543 ns
Zax_WS_D14
ACE_WS_D14	0,0042**
MiZax3_WS_D14
ACE_WS_D14	0,5424 ns
MiZax5_WS_D14

## Sheet: Table S8
Table S8. Phytohormone content in leaves and roots of potted rice plants (Oryza sativa subsp. Japonica cv. Nipponbare) sampled at the last day of stress (October 02, 2023), under well-watered (WW) and water-stressed (WS) conditions and at the last day of recovery (R; October 10, 2023). Abscisic acid (ABA) concentrations in leaves and roots and zaxinone (ZAX) concentrations in leaves and roots. Da…
	Leaves								Roots
Source of Variance	ABA (pg/mg DW)				ZAX (pg/mg DW)				ABA (pg/mg DW)				ZAX (pg/mg DW)
Treatment	1,473e-06***				0,0136*				0,0002***				0,2194 ns
Stress	< 2,2e-16***				0,1938 ns				< 2.2e-16***				4,927e-10***
Treatment x Stress	6,508e-09***				0,0070**				0,0023**				0,0314*
Treatment
ACE	227.2	±	50.6195	a	13835	±	1094.33	a	74.0391	±	9.73205	b	751.734	±	161.617
Zax	244.791	±	65.9986	a	11223.3	±	374.251	ab	111.561	±	18.5817	a	838.932	±	132.116
MiZax3	135.932	±	23.951	b	11081.9	±	816.986	b	87.7156	±	13.4126	b	791.028	±	126.622
MiZax5	180.099	±	23.4562	b	10784.4	±	804.951	b	89.5711	±	19.4571	b	971.104	±	88.6188
Stress
WW	104.808	±	6.79919	b	11914.1	±	616.828		53.2886	±	2.66545	b	1272.19	±	74.4762	a
WS	385.986	±	35.1431	a	10859.4	±	548.389		167.807	±	10.2233	a	483.82	±	56.8311	c
R	106.27	±	6.47805	b	12505.6	±	996.022		67.2448	±	5.21031	b	917.131	±	95.95	b
Treatment x Stress
ACE_WW	119.758	±	16.5679	c	14502.5	±	721.405	ab	53.3887	±	4.33817	de	1086.85	±	208.054	abc
ACE_WS	487.249	±	8.8785	a	9278.11	±	1420.16	b	126.035	±	11.3713	bc	264.988	±	17.4856	e
ACE_R	101.456	±	12.3157	c	17557.4	±	978.747	a	60.855	±	5.85609	de	1227.86	±	260.054	ab
Zax_WW	107.068	±	5.15385	c	11457.4	±	553.609	ab	57.3906	±	5.05763	de	1386.13	±	11.1623	a
Zax_WS	543.288	±	56.4839	a	10932.6	±	597.877	b	191.504	±	17.3012	a	386.015	±	39.0998	de
Zax_R	84.0177	±	7.64186	c	11425.2	±	921.983	ab	95.2549	±	8.56238	cd	832.764	±	258.314	abcde
MiZax3_WW	76.2076	±	5.86742	c	11435.4	±	1372.56	ab	60.6979	±	4.2114	de	1275.15	±	244.765	ab
MiZax3_WS	240.24	±	43.1837	b	11854.9	±	1132.23	ab	152.056	±	17.3432	ab	547.127	±	117.175	cde
MiZax3_R	106.28	±	11.3671	c	10026.2	±	1791.28	b	68.4051	±	8.58134	de	633.329	±	14.6442	bcde
MiZax5_WW	116.651	±	13.0078	c	9614.2	±	930.42	b	41.6772	±	4.60576	e	1265.82	±	123.125	ab
MiZax5_WS	295.732	±	20.7737	b	11041.2	±	1388.5	b	187.253	±	16.1027	a	744.048	±	135.795	bcde
MiZax5_R	127.915	±	12.0979	c	11633.6	±	1902.66	ab	51.7568	±	3.73057	de	960.21	±	75.6743	abcde
Sample	p-value				p-value				p-value				p-value
ACE_WW	0,4720 ns				0,0330*				0,5440 ns				0,2100 ns
Zax_WW
ACE_WW	0,0170*				0,0319*				0,2742 ns				0,4400 ns
MiZax3_WW
ACE_WW	0,8510 ns				0,0021**				0,0884 ns				0,4700 ns
MiZax5_WW
ACE_WS	0,3001 ns				0,3200 ns				0,0180*				0,3650 ns
Zax_WS
ACE_WS	0,0004***				0,1400 ns				0,3200 ns				0,0440*
MiZax3_WS
ACE_WS	0,0019**				0,3100 ns				0,0250*				0,0024**
MiZax5_WS
ACE_R	0,3070 ns				0,0165*				0,0039**				0,1550 ns
Zax_R
ACE_R	0,7730 ns				0,0035**				0,4324 ns				0,0440*
MiZax3_R
ACE_R	0,1130 ns				0,0198*				0,3120 ns				0,2900 ns
MiZax5_R

## Sheet: Table S9
Table S9. Relative expression levels of seletcetd genes tested in leaves of potted rice plants (Oryza sativa subsp. Japonica cv. Nipponbare) at the last day of stress (October 02, 2023), under well-watered (WW) and water-stressed (WS) conditions and at the last day of recovery (R; October 10, 2023). All results are reported as mean ± SE. Statistically significant differences were determined using…
	Leaves
Source of Variance	OsP5CS1				OsLEA3				OsNCED3				OsNCED4				OsNCED5				OsABAox1				OsACO				OsCCD7				OsCCD8				OsRbohB				OsSOD1
Treatment	0.0450*				0.4368 ns				0.0855 ns				3.812e-07***				1.275e-05***				0.0005***				0.0011**				0.0690 ns				0.0875 ns				0.6225 ns				0.0056**
Stress	0.0023**				2.308e-14***				6.944e-05***				3.875e-11***				4.127e-11***				4.264e-07***				9.548e-11***				0.0002***				0.1762 ns				0.0002***				0.0074**
Treatment x Stress	8.514e-8***				0.0465*				0.0001***				2.184e-11***				1.243e-08***				2.230e-12***				0.1393 ns				0.1292 ns				9.739e-06***				0.7596 ns				0.0033**
Treatment
ACE	0.702	±	0.111	b	0.772	±	0.101		0.807	±	0.116		0.29	±	0.034	b	0.873	±	0.182	a	0.81	±	0.223	a	0.323	±	0.058	b	1.06	±	0.066		0.938	±	0.066		0.815837	±	0.0780213		1.31002	±	0.0741161	a
Zax	0.641	±	0.055	b	0.677	±	0.14		0.577	±	0.051		0.169	±	0.035	b	0.455	±	0.071	b	0.555	±	0.102	bc	0.637	±	0.107	a	0.923	±	0.075		0.696	±	0.044		0.855177	±	0.0623732		1.25461	±	0.069274	a
MiZax3	0.971	±	0.231	a	0.629	±	0.14		0.759	±	0.09		0.176	±	0.037	b	0.541	±	0.098	b	0.441	±	0.085	c	0.492	±	0.11	ab	0.869	±	0.058		0.733	±	0.21		0.73759	±	0.0683607		1.07732	±	0.0714898	ab
MiZax5	0.879	±	0.135	a	0.665	±	0.184		0.812	±	0.117		0.51	±	0.185	a	0.497	±	0.101	b	0.678	±	0.095	ab	0.434	±	0.088	b	0.995	±	0.057		0.688	±	0.11		0.807659	±	0.0777428		0.993848	±	0.107941	b
Stress
WW	0.661	±	0.069	b	1.164	±	0.058	a	0.855	±	0.077	b	0.529	±	0.128	a	0.618	±	0.062	b	0.424	±	0.081	b	0.199	±	0.041	c	0.939	±	0.057	b	0.67	±	0.043		0.58558	±	0.0414117	b	1.14898	±	0.038954	ab
WS	1.056	±	0.198	a	0.167	±	0.072	c	0.507	±	0.071	b	0.2	±	0.036	b	0.241	±	0.039	c	0.573	±	0.069	b	0.826	±	0.07	a	0.814	±	0.04	b	0.846	±	0.155		0.86739	±	0.0493472	a	1.02687	±	0.0995917	b
R	0.716	±	0.098	b	0.588	±	0.044	b	0.874	±	0.089	a	0.12	±	0.028	b	0.896	±	0.13	a	0.891	±	0.162	a	0.433	±	0.038	b	1.105	±	0.044	a	0.805	±	0.101		0.927043	±	0.0618063	a	1.301	±	0.0642707	a
Treatment x Stress
ACE_WW	0.525	±	0.037	b	1.012	±	0.075	abc	0.62	±	0.041	c	0.368	±	0.05	b	0.547	±	0.052	bcde	0.423	±	0.05	cd	0.222	±	0.112	d	1.147	±	0.117		0.844	±	0.016	abc	0.574662	±	0.0627796		1.18406	±	0.0384286	a
ACE_WS	1.161	±	0.202	b	0.486	±	0.295	cde	0.569	±	0.164	c	0.222	±	0.068	bc	0.396	±	0.122	cde	0.179	±	0.043	d	0.48	±	0.036	bcd	0.825	±	0.064		0.878	±	0.227	abc	0.918636	±	0.156802		1.17448	±	0.16379	a
ACE_R	0.534	±	0.137	b	0.745	±	0.069	bcd	1.337	±	0.157	ab	0.262	±	0.05	bc	1.759	±	0.177	a	1.828	±	0.112	a	0.3	±	0.073	d	1.186	±	0.055		1.049	±	0.086	ab	0.954213	±	0.115838		1.57152	±	0.0609854	a
Zax_WW	0.652	±	0.127	b	1.155	±	0.156	ab	0.609	±	0.063	c	0.273	±	0.058	bc	0.51	±	0.114	bcde	0.248	±	0.041	d	0.263	±	0.129	d	0.887	±	0.103		0.717	±	0.023	bc	0.777522	±	0.0929138		1.22325	±	0.120871	a
Zax_WS	0.58	±	0.097	b	0.104	±	0.046	e	0.401	±	0.023	c	0.162	±	0.033	bc	0.187	±	0.036	e	0.68	±	0.032	bcd	1.027	±	0.076	a	0.643	±	0.034		0.707	±	0.086	bc	0.873028	±	0.0148062		1.32578	±	0.160465	a
Zax_R	0.691	±	0.076	b	0.651	±	0.089	cd	0.713	±	0.096	bc	0.046	±	0.008	c	0.678	±	0.075	bcd	0.844	±	0.202	bc	0.524	±	0.084	bcd	1.177	±	0.042		0.667	±	0.116	bc	0.89945	±	0.168012		1.21481	±	0.0901193	a
MiZax3_WW	0.485	±	0.09	b	1.19	±	0.101	ab	0.857	±	0.116	abc	0.268	±	0.065	bc	0.966	±	0.091	b	0.181	±	0.047	d	0.173	±	0.04	d	0.725	±	0.085		0.466	±	0.046	bc	0.506181	±	0.0604963		1.07733	±	0.0723803	ab
MiZax3_WS	2.063	±	0.318	a	0.097	±	0.017	e	0.609	±	0.182	c	0.103	±	0.036	bc	0.225	±	0.078	de	0.65	±	0.07	bcd	0.892	±	0.168	ab	0.901	±	0.026		1.545	±	0.414	a	0.79345	±	0.0500082		1.08401	±	0.197841	ab
MiZax3_R	0.486	±	0.081	b	0.459	±	0.056	de	0.822	±	0.177	abc	0.128	±	0.039	bc	0.454	±	0.091	cde	0.61	±	0.155	bcd	0.519	±	0.045	bcd	0.994	±	0.097		0.274	±	0.042	c	0.866858	±	0.148868		1.07061	±	0.0962337	ab
MiZax5_WW	0.98	±	0.139	b	1.296	±	0.093	a	1.334	±	0.085	a	1.518	±	0.169	a	0.466	±	0.081	cde	0.95	±	0.171	b	0.138	±	0.023	d	0.998	±	0.078		0.653	±	0.093	bc	0.486682	±	0.048149		1.11128	±	0.0646556	a
MiZax5_WS	0.446	±	0.114	b	0.023	±	0.005	e	0.426	±	0.134	c	0.276	±	0.09	bc	0.168	±	0.026	e	0.779	±	0.056	bc	0.787	±	0.114	abc	0.865	±	0.093		0.402	±	0.055	c	0.884448	±	0.129834		0.523212	±	0.0686794	b
MiZax5_R	1.21	±	0.258	b	0.467	±	0.018	cde	0.675	±	0.094	c	0.046	±	0.004	c	0.856	±	0.161	bc	0.28	±	0.024	d	0.376	±	0.027	cd	1.095	±	0.111		1.115	±	0.226	ab	0.987652	±	0.0810756		1.34705	±	0.153069	a
Sample	p-value				p-value				p-value				p-value				p-value				p-value				p-value				p-value				p-value				p-value				p-value
ACE_WW	0.4129 ns				0.4000 ns				0.9258 ns				0.4000 ns				0.7562 ns				0.1709 ns				0.7500 ns				0.0776*				0.1198 ns				0.050 ns				0.73 ns
Zax_WW
ACE_WW	0.7963 ns				0.3000 ns				0.0546 ns				0.4000 ns				0.0032**				0.0666 ns				0.7000 ns				0.0073**				0.0003***				0.478 ns				0.36 ns
MiZax3_WW
ACE_WW	0.0102*				0.1300 ns				1.2e-05***				8.5e-07***				0.4982 ns				0.0011**				0.5200 ns				0.2952 ns				0.0269*				0.365 ns				0.53 ns
MiZax5_WW
ACE_WS	0.0815 ns				0.0590 ns				0.4500 ns				0.5800 ns				0.0570 ns				5.9e-05***				0.0035**				0.0920 ns				0.6111 ns				0.76 ns				0.5007 ns
Zax_WS
ACE_WS	0.0126*				0.0550 ns				0.8500 ns				0.3200 ns				0.1300 ns				9.9e-05***				0.0297*				0.4540 ns				0.0692 ns				0.41 ns				0.6858 ns
MiZax3_WS
ACE_WS	0.0379*				0.0360*				0.4900 ns				0.6000 ns				0.0500 ns				3.3e-05***				0.0722 ns				0.6700 ns				0.1507 ns				0.82 ns				0.0091**
MiZax5_WS
ACE_R	0.4806 ns				0.3340 ns				0.0065**				0.0004***				2.6e-05***				0.0003***				0.0320*				0.9500 ns				0.0359*				0.77 ns				0.029*
Zax_R
ACE_R	0.8185 ns				0.0110*				0.0192*				0.0138*				3.3e-05***				4.8e-05***				0.0460*				0.1500 ns				0.0010**				0.65 ns				0.004**
MiZax3_R
ACE_R	0.0082**				0.0190*				0.0031**				0.0004***				0.0003***				4.7e-06***				0.4210 ns				0.4800 ns				0.7141 ns				0.86 ns				0.152 ns
MiZax5_R

## Sheet: Table S10
Table S10. Relative expression levels of seletcetd genes tested in roots of potted rice plants (Oryza sativa subsp. Japonica cv. Nipponbare) at the last day of stress (October 02, 2023), under well-watered (WW) and water-stressed (WS) conditions and at the last day of recovery (R; October 10, 2023). All results are reported as mean ± SE. Statistically significant differences were determined using…
	Roots
Source of Variance	OsLEA3				OsNCED3				OsNCED4				OsNCED5				OsABAox1				OsACO				OsCCD7				OsCCD8				OsZAS1				OsRbohB					OsSOD1
Treatment	0.0364*				0.0095**				0.0025**				0.0019**				0.0251*				1.160e-08***				0.0046**				1.028e-05***				0.0205*				0.006***					0.0984 ns
Stress	0.0002***				8.476e-06***				3.522e-09***				5.531e-05***				5.457e-12***				2.693e-16***				3.664e-13***				3.041e-07***				3.465e-06***				3.693e-13***					0.2817 ns
Treatment x Stress	0.0082**				0.1891 ns				0.0004***				5.075e-07***				0.0352*				2.164e-06***				3.171e-06***				0.0002***				0.0033**				0.0023**					0.0604 ns
Treatment
ACE	0.353058	±	0.0455416	c	0.640969	±	0.0930029	a	0.609294	±	0.0949864	ab	0.839975	±	0.151873	a	0.567486	±	0.0680214	ab	0.58891	±	0.134755	b	1.0463	±	0.0411194	a	0.608264	±	0.134003	a	0.388659	±	0.103374	a	0.744735	±	0.103967		a	0.816729	±	0.0374754		±	0.103374	a
Zax	0.356792	±	0.0535726	c	0.35549	±	0.0486062	b	0.443482	±	0.0879628	b	0.494282	±	0.0688605	b	0.469003	±	0.0948277	b	0.391743	±	0.117813	c	0.889528	±	0.0763275	b	0.263803	±	0.0385965	b	0.179567	±	0.0578146	b	0.525416	±	0.0997305		b	0.732281	±	0.0705554		±	0.0578146	b
MiZax3	0.689009	±	0.212114	a	0.341291	±	0.0439561	b	0.871994	±	0.178753	a	0.954217	±	0.170416	a	0.68391	±	0.0934641	a	0.943148	±	0.226148	a	1.06805	±	0.106389	a	0.260533	±	0.0193528	b	0.24951	±	0.109308	ab	0.436337	±	0.0693349		b	0.705358	±	0.062358		±	0.109308	ab
MiZax5	0.49145	±	0.118899	b	0.448348	±	0.135709	ab	0.602615	±	0.153286	ab	0.96883	±	0.224819	a	0.642877	±	0.129398	ab	0.326086	±	0.0618068	c	0.937082	±	0.0956075	ab	0.495199	±	0.06772	a	0.17126	±	0.0649064	b	0.565592	±	0.151012		ab	0.622386	±	0.0511345		±	0.0649064	b
Stress
WW	0.217735	±	0.0271052	b	0.348005	±	0.0544397	b	0.44202	±	0.104295	b	0.582385	±	0.0924253	b	0.249181	±	0.0330961	b	0.615655	±	0.064784	b	0.943849	±	0.0256828	b	0.629067	±	0.0938983	a	0.45207	±	0.0668702	a	0.393084	±	0.0446561		b	0.66979	±	0.0506537		±	0.0668702	a
WS	0.660227	±	0.149463	a	0.743773	±	0.0934735	a	1.06225	±	0.108558	a	1.12028	±	0.181112	a	0.690011	±	0.0781628	a	0.117857	±	0.0121987	c	0.747279	±	0.0570542	c	0.237354	±	0.0388979	b	0.113503	±	0.0576411	b	0.96869	±	0.078714		a	0.715234	±	0.0422637		±	0.0576411	b
R	0.569762	±	0.0831723	a	0.281185	±	0.0317026	b	0.407639	±	0.0576638	b	0.744719	±	0.118776	b	0.843055	±	0.0492817	a	1.09777	±	0.196831	a	1.30866	±	0.0584849	a	0.334141	±	0.0473683	b	0.130064	±	0.0532339	b	0.303787	±	0.0368842		b	0.780445	±	0.0576832		±	0.0532339	b
Treatment x Stress
ACE_WW	0.2322	±	0.0494759	b	0.561167	±	0.111987	abc	0.47465	±	0.0686364	bc	0.359692	±	0.0390576	d	0.287139	±	0.0754406	cd	0.900955	±	0.100504	b	0.941661	±	0.050224	bc	1.06158	±	0.146349	a	0.706295	±	0.0420467	a	0.569956	±	0.0548408		bcd	0.776087	±	0.0261731		±	0.0420467	a
ACE_WS	0.3797	±	0.0785737	b	0.926036	±	0.133904	a	0.855782	±	0.123948	ab	0.858765	±	0.0754169	bcd	0.665428	±	0.0321409	abc	0.0857812	±	0.00669223	d	1.09763	±	0.100038	b	0.280742	±	0.136349	bcd	0.354853	±	0.18307	ab	1.20763	±	0.0457838		a	0.801838	±	0.0700196		±	0.18307	ab
ACE_R	0.4698	±	0.0548637	b	0.364437	±	0.0924477	bc	0.49745	±	0.220698	bc	1.42154	±	0.28749	ab	0.769479	±	0.0634535	ab	0.779994	±	0.119366	b	1.10987	±	0.0508389	b	0.28726	±	0.0757887	bcd	0.10483	±	0.040686	b	0.418847	±	0.0467041		cd	0.872262	±	0.0889895		±	0.040686	b
Zax_WW	0.2862	±	0.0642259	b	0.260848	±	0.0708315	c	0.126121	±	0.0487544	c	0.272254	±	0.051187	d	0.152019	±	0.0310063	d	0.318121	±	0.0179918	cd	0.94564	±	0.0577971	bc	0.383782	±	0.0169163	bcd	0.363802	±	0.0548062	ab	0.337574	±	0.0406896		cd	0.52228	±	0.0956769		±	0.0548062	ab
Zax_WS	0.37405	±	0.109186	b	0.556729	±	0.051449	abc	0.825679	±	0.0762989	ab	0.58582	±	0.116725	cd	0.404055	±	0.135407	bcd	0.111715	±	0.0345122	d	0.636498	±	0.0470238	d	0.132307	±	0.0458457	d	0.0182351	±	0.00701619	b	0.903136	±	0.10143		ab	0.834877	±	0.0747947		±	0.00701619	b
Zax_R	0.410125	±	0.113204	b	0.291533	±	0.0474772	c	0.315174	±	0.0488373	bc	0.657395	±	0.109279	bcd	0.77455	±	0.119511	ab	0.838737	±	0.224954	b	1.21772	±	0.152099	ab	0.235328	±	0.0319934	cd	0.0952511	±	0.0698878	b	0.272244	±	0.0881683		cd	0.839685	±	0.144848		±	0.0698878	b
MiZax3_WW	0.21994	±	0.0594414	b	0.381212	±	0.0652056	abc	1.20536	±	0.113294	a	1.20125	±	0.108886	abc	0.342951	±	0.0890245	cd	0.728254	±	0.071922	bc	0.979053	±	0.0653952	bc	0.286326	±	0.023001	bcd	0.673254	±	0.0898902	a	0.436409	±	0.0887001		cd	0.85323	±	0.0967595		±	0.0898902	a
MiZax3_WS	1.47207	±	0.529913	a	0.44666	±	0.0312018	abc	1.34561	±	0.41104	a	1.45446	±	0.471944	ab	0.718893	±	0.117206	abc	0.153826	±	0.0269977	d	0.64293	±	0.0559415	cd	0.249489	±	0.0550774	bcd	0.0367973	±	0.0217289	b	0.601499	±	0.128331		bc	0.546958	±	0.091383		±	0.0217289	b
MiZax3_R	0.687733	±	0.205742	ab	0.196003	±	0.0325257	c	0.387806	±	0.110797	bc	0.456441	±	0.0778123	cd	0.935687	±	0.0974476	a	2.00109	±	0.235602	a	1.49813	±	0.0753203	a	0.237185	±	0.0273733	cd	0.0384779	±	0.0125544	b	0.271122	±	0.0739779		cd	0.715887	±	0.106533		±	0.0125544	b
MiZax5_WW	0.13205	±	0.0104802	b	0.175306	±	0.0226079	c	0.210634	±	0.0383046	c	0.629544	±	0.0995972	bcd	0.213938	±	0.0376585	d	0.48408	±	0.0779683	bc	0.909044	±	0.0421705	bcd	0.692248	±	0.0578014	ab	0.183783	±	0.0700996	b	0.19501	±	0.0408942		d	0.527563	±	0.0883993		±	0.0700996	b
MiZax5_WS	0.6975	±	0.0789014	ab	0.879062	±	0.265425	ab	1.44847	±	0.0599372	a	2.02556	±	0.3454	a	1.07518	±	0.0577375	a	0.113239	±	0.0139395	d	0.640388	±	0.05485	d	0.274498	±	0.0638781	bcd	0.0441255	±	0.00690133	b	1.1625	±	0.130914		a	0.677262	±	0.0468721		±	0.00690133	b
MiZax5_R	0.7646	±	0.246907	ab	0.238118	±	0.0157196	c	0.458199	±	0.0661848	bc	0.515572	±	0.0878906	cd	0.925471	±	0.110501	a	0.470171	±	0.0803827	bc	1.4783	±	0.0351309	a	0.59242	±	0.0259871	bc	0.281698	±	0.197567	ab	0.263824	±	0.0764496		cd	0.672321	±	0.130915		±	0.197567	ab
Sample	p-value				p-value				p-value				p-value				p-value				p-value				p-value				p-value				p-value				p-value					p-value
ACE_WW	0,4910 ns				0,0223*				0,0021**				0,3928 ns				0.1530 ns				0.0005***				0.9600 ns				0.0002***				0.0048**				0.0087**					0.044*
Zax_WW
ACE_WW	0,8680 ns				0,1369 ns				6,5e-05***				1,4e-06***				0.5430 ns				0.1369 ns				0.6300 ns				7.1e-05***				0.7512 ns				0.1247 ns					0.516 ns
MiZax3_WW
ACE_WW	0,2110 ns				0,0038**				0,0089**				0,0224*				0.4000 ns				0.0035**				0.6800 ns				0.0237 ns				0.0003***				0.0003***					0.048*
MiZax5_WW
ACE_WS	0,9846 ns				0,1580 ns				0,9000 ns				0,4016 ns				0.0711 ns				0.4890 ns				0.0002***				0.2400 ns				0.0330*				0.068 ns					0.752 ns
Zax_WS
ACE_WS	0,0048**				0,0750 ns				0,0930 ns				0,1226 ns				0.7101 ns				0.0860 ns				0.0008***				0.8000 ns				0.0410*				0.0018***					0.024*
MiZax3_WS
ACE_WS	0,3281 ns				0,8380 ns				0,0480*				0,0074**				0.0151*				0.4450 ns				0.0003***				0.9600 ns				0.0450*				0.7711 ns					0.242 ns
MiZax5_WS
ACE_R	0,8000 ns				0,3800 ns				0,3100 ns				0,0052**				0.9700 ns				0.8411 ns				0.3627 ns				0.4984 ns				0.9500 ns				0.21 ns					0.85 ns
Zax_R
ACE_R	0,3900 ns				0,0910 ns				0,5400 ns				0,0006***				0.2400 ns				0.0013**				0.0034**				0.5135 ns				0.6700 ns				0.18 ns					0.36 ns
MiZax3_R
ACE_R	0,2500 ns				0,1920 ns				0,8300 ns				0,0016**				0.3300 ns				0.3047 ns				0.0078**				0.0025**				0.2800 ns				0.19 ns					0.27 ns
MiZax5_R
